# Supplementary material for: Bioinformatics and system biology approach to identify the influences among COVID-19, influenza, and HIV on the regulation of gene expression
Source: Front Immunol. 2024 Mar 27;15:1369311. doi: 10.3389/fimmu.2024.1369311 (PMC11004287; doi:10.3389/fimmu.2024.1369311)
Supplement: Supplementary file 2 [file Table_3.xlsx]

## Sheet: Sheet1
Supplementary Table 3. 22 differentially expressed genes（DEGs）
COVID-19					Influenza					HIV
id	logFC	pvalue	sign		id	logFC	pvalue	sign		id	logFC	pvalue	sign
CD52	-0.641506	0.00923707	Down		CD52	-0.967489	0.000135683	Down		CD52	0.608384	0.000387035	Up
CDC20	2.19656	8.36873e-08	Up		CDC20	0.787308	4.14491e-12	Up		CDC20	0.72418	0.00290194	Up
CKS2	0.773716	1.02455e-05	Up		CKS2	0.814564	9.86894e-05	Up		CKS2	0.594412	5.82e-05	Up
EIF2AK2	1.22254	1.05973e-05	Up		EIF2AK2	1.43081	1.44824e-09	Up		EIF2AK2	0.630343	0.00254553	Up
EPSTI1	2.10898	5.28186e-11	Up		EPSTI1	1.44729	9.07838e-07	Up		EPSTI1	0.950038	3.36e-05	Up
GZMM	-1.19876	0.00254616	Down		GZMM	-1.33088	1.08746e-15	Down		GZMM	0.644231	5.82e-05	Up
IFI27	4.77232	2.20615e-18	Up		IFI27	4.39589	1.41871e-12	Up		IFI27	1.84978	0.0141004	Up
IFI44	2.04837	1.93844e-07	Up		IFI44	1.69158	0.000120772	Up		IFI44	1.34322	2.73e-05	Up
IFI44L	2.74685	5.57812e-08	Up		IFI44L	1.42302	0.005442	Up		IFI44L	1.67021	8.62e-05	Up
IFIT3	1.84246	1.46863e-06	Up		IFIT3	0.892931	0.0380119	Up		IFIT3	1.01802	0.00148577	Up
ISG15	1.331	0.0094577	Up		ISG15	0.979392	0.035614	Up		ISG15	1.4222	0.00126703	Up
MMP9	-0.930247	0.0114433	Down		MMP9	2.64167	1.16895e-20	Up		MMP9	-0.680624	0.0413254	Down
OAS1	1.70949	5.56025e-07	Up		OAS1	0.758566	0.0149801	Up		OAS1	0.693899	0.0180934	Up
OASL	1.91211	2.71149e-10	Up		OASL	1.50147	1.12871e-06	Up		OASL	0.6876	0.00270467	Up
PTPRCAP	-1.30329	0.000313658	Down		PTPRCAP	-1.45125	3.911e-12	Down		PTPRCAP	0.652671	4.23e-06	Up
RPLP0	-0.691682	0.000560061	Down		RPLP0	-0.897609	5.20786e-06	Down		RPLP0	0.629441	1.66e-05	Up
RPS21	-0.795926	0.000552196	Down		RPS21	-0.946588	1.23672e-05	Down		RPS21	0.588165	0.0001518	Up
RSAD2	2.46352	1.82315e-06	Up		RSAD2	2.01783	5.35528e-05	Up		RSAD2	1.20349	0.00119485	Up
SEC11C	1.0379	1.10126e-05	Up		SEC11C	0.723457	0.00711985	Up		SEC11C	0.603233	0.000234237	Up
TNFRSF17	3.38363	3.55872e-17	Up		TNFRSF17	1.03413	0.000304147	Up		TNFRSF17	0.594065	0.0102282	Up
TXNDC5	3.14731	2.43635e-23	Up		TXNDC5	1.15334	0.00060727	Up		TXNDC5	0.586484	0.0151994	Up
TYMS	2.8458	8.12974e-17	Up		TYMS	1.80721	2.14797e-12	Up		TYMS	0.707441	0.000745343	Up
