# Supplementary material for: Bioinformatics and system biology approach to identify the influences among COVID-19, influenza, and HIV on the regulation of gene expression
Source: Front Immunol. 2024 Mar 27;15:1369311. doi: 10.3389/fimmu.2024.1369311 (PMC11004287; doi:10.3389/fimmu.2024.1369311)
Supplement: Supplementary file 3 [file Table_4.xlsx]

## Sheet: Sheet1
The six distinct types of molecules complex interrelationships table Supplementary Table 4
mRNA	miRNA	TF	Drug chemical	Disease	RBP
IFI44L	hsa-miR-6069		Estradiol	Influenza	ELAVL1
IFI44L				Major Depressive Disorder	HNRNPA2B1
IFI44		IRF1	Estradiol	Influenza	HNRNPA2B1
IFI44			Silicon Dioxide	Hepatitis C	IGF2BP2
IFI44			Tretinoin		RBM39
IFI44					U2AF1
RSAD2		IRF1	Methotrexate	Influenza	HNRNPA2B1
RSAD2			Silicon Dioxide	Hepatitis C	IGF2BP2
RSAD2				Hepatitis B	RBM39
ISG15		CEBPB	Estradiol	Influenza	ELAVL1
ISG15		CREB1	Fluorouracil	Major Depressive Disorder	HNRNPA2B1
ISG15		EGR1	Lipopolysaccharides	Hepatitis C	U2AF1
ISG15		EP300	Silicon Dioxide	Pancreatic Ductal Adenocarcinoma
ISG15		IRF1	Tretinoin	Hepatitis B
ISG15			Valproic Acid	Acute Promyelocytic Leukemia
IFIT3		EP300	Estradiol	Influenza	ELAVL1
IFIT3		IRF1	Lipopolysaccharides	Pancreatic Ductal Adenocarcinoma	HNRNPA2B1
IFIT3			Progesterone		RBM39
IFIT3			Silicon Dioxide
IFIT3			Tretinoin
IFIT3			Valproic Acid
OAS1	hsa-miR-6890-5p	CEBPB	Cyclosporine	Influenza	RBM39
OAS1		EP300	Estradiol	Hepatitis C
OAS1		IRF1	Progesterone	Hepatitis B
OAS1			Silicon Dioxide
OAS1			Tretinoin
EIF2AK2	hsa-miR-5003-3p	EP300	Valproic Acid	Influenza	ELAVL1
EIF2AK2		IRF1		Hepatitis C	IGF2BP2
EIF2AK2				Hepatitis B	HNRNPA2B1
EIF2AK2				Glioblastoma	U2AF1
EIF2AK2				Asthma	RBM39
IFI27		IRF1	Estradiol	Influenza	ELAVL1
IFI27				Lymphoma
IFI27				Glioblastoma
IFI27				Cholangiocarcinoma
IFI27				Hepatitis C
IFI27				Pancreatic Ductal Adenocarcinoma
IFI27				Hepatitis B
OASL	hsa-miR-6893-3p	EP300	Calcitriol	Influenza	HNRNPA2B1
OASL		IRF1	Estradiol	Hepatitis C	IGF2BP2
OASL			Lipopolysaccharides		U2AF1
OASL			Silicon Dioxide
EPSTI1	hsa-miR-8060	CEBPB	Valproic Acid		ELAVL1
EPSTI1		EP300			RBM39
EPSTI1		IRF1
